# Supplementary material for: Cross-Sectional 4D-Printing: Upscaling Self-Shaping Structures with Differentiated Material Properties Inspired by the Large-Flowered Butterwort (Pinguicula grandiflora)
Source: Biomimetics (Basel). 2023 Jun 2;8(2):233. doi: 10.3390/biomimetics8020233 (PMC10296012; doi:10.3390/biomimetics8020233)
Supplement: Supplementary file 1 [file biomimetics-08-00233-s001.zip]

Archive with 1 entries (1 files):
- biomimetics-2375655-supplementary.avi
